# Supplementary material for: Dynamic Regulation of Gonadal Transposons and Pseudogenes via PIWI/piRNA Pathway in Gynogenetic Japanese Flounder (Paralichthys olivaceus)
Source: Biology (Basel). 2025 Oct 21;14(10):1464. doi: 10.3390/biology14101464 (PMC12562241; doi:10.3390/biology14101464)
Supplement: Supplementary file 1 [file biology-14-01464-s001.zip]

Archive with 5 entries (5 files):
- Table S1.Primers used in this study.pdf
- Table S2.Summarized information for piRNA clusters.xlsx
- Table S3.Transposons identified in Pol genome.pdf
- Table S4.Tc1-Mariner members identified in Pol.pdf
- Table S5.Gene-targeted piRNAs in gynogenetic Pol.xlsx
