# Supplementary material for: Dynamic Regulation of Gonadal Transposons and Pseudogenes via PIWI/piRNA Pathway in Gynogenetic Japanese Flounder (Paralichthys olivaceus)
Source: Biology (Basel). 2025 Oct 21;14(10):1464. doi: 10.3390/biology14101464 (PMC12562241; doi:10.3390/biology14101464)
Supplement: Supplementary file 1 [file biology-14-01464-s001.zip › Table S2.Summarized information for piRNA clusters.xlsx]

## Sheet: Brain
scaffold	start	end	strand	length	cluster_id	direction	mapped_reads
NW_017859644.1	13305537	13310912	+	5375	1	mono:plus	8
NW_017859645.1	16858945	16861496	.	2551	2	bi:minus-plus	6
NW_017859650.1	2709913	2714804	-	4891	3	mono:minus	14

## Sheet: Gill
scaffold	start	end	strand	length	cluster_id	direction	mapped_reads
NW_017859650.1	2711627	2715817	-	4190	1	mono:minus	14
NW_017859651.1	12027839	12032732	-	4893	2	mono:minus	8

## Sheet: Heart
scaffold	start	end	strand	length	cluster_id	direction	mapped_reads
NW_017859646.1	1632151	1634242	-	2091	1	mono:minus	5
NW_017865833.1	4	2203	-	2199	2	mono:minus	8

## Sheet: Kidney
scaffold	start	end	strand	length	cluster_id	direction	mapped_reads
NW_017859641.1	19435407	19448524	.	13117	1	bi:minus-plus	77
NW_017859642.1	1444925	1456598	.	11673	2	bi:minus-plus	145
NW_017859643.1	2263107	2267824	-	4717	3	mono:minus	19
NW_017859644.1	13305148	13312009	+	6861	4	mono:plus	106
NW_017859646.1	1630585	1648646	.	18061	5	bi:minus-plus	141
NW_017859646.1	3110737	3114607	-	3870	6	mono:minus	26
NW_017859647.1	3572817	3576942	-	4125	7	mono:minus	48
NW_017859648.1	482008	491430	-	9422	8	mono:minus	40
NW_017859650.1	2706940	2717949	-	11009	9	mono:minus	244
NW_017859654.1	699038	704009	-	4971	10	mono:minus	16
NW_017859655.1	9582267	9586743	.	4476	11	bi:minus-plus	28
NW_017859662.1	5773388	5780703	+	7315	12	mono:plus	64
NW_017859669.1	2683614	2688444	.	4830	13	bi:plus-minus	35
NW_017859671.1	5262533	5274531	-	11998	14	mono:minus	64
NW_017859675.1	4488069	4491360	+	3291	15	mono:plus	25
NW_017859696.1	936069	939511	+	3442	16	mono:plus	51
NW_017859718.1	741714	744800	-	3086	17	mono:minus	21
NW_017859774.1	1331	7968	+	6637	18	mono:plus	43
NW_017859807.1	197217	209850	+	12633	19	mono:plus	46
NW_017859838.1	158893	162428	+	3535	20	mono:plus	24
NW_017860011.1	38435	44991	-	6556	21	mono:minus	20
NW_017860122.1	18226	25864	-	7638	22	mono:minus	25
NW_017860227.1	7157	12643	+	5486	23	mono:plus	38
NW_017860292.1	30997	33210	.	2213	24	bi:plus-minus	44
NW_017860344.1	26825	34095	-	7270	25	mono:minus	63
NW_017860411.1	24155	31276	.	7121	26	bi:minus-plus	21
NW_017862176.1	5233	9933	.	4700	27	bi:plus-minus	16
NW_017863165.1	1064	5974	+	4910	28	mono:plus	28
NW_017863179.1	103	6022	.	5919	29	bi:plus-minus	21

## Sheet: Liver
scaffold	start	end	strand	length	cluster_id	direction	mapped_reads
NW_017859650.1	2709154	2714889	.	5735	1	bi:plus-minus	19

## Sheet: Intestine
scaffold	start	end	strand	length	cluster_id	direction	mapped_reads
NW_017859650.1	2708049	2714808	-	6759	1	mono:minus	22

## Sheet: Muscle
scaffold	start	end	strand	length	cluster_id	direction	mapped_reads
NW_017859641.1	20629869	20641851	.	11982	1	bi:plus-minus	17
NW_017859650.1	2707504	2716881	-	9377	2	mono:minus	25
NW_017859658.1	4793071	4796221	-	3150	3	mono:minus	5
NW_017860344.1	27273	33324	-	6051	4	mono:minus	9
NW_017862952.1	636	6737	.	6101	5	bi:minus-plus	6

## Sheet: Spleen
scaffold	start	end	strand	length	cluster_id	direction	mapped_reads
NW_017859650.1	2707769	2715365	.	7596	1	bi:plus-minus	31
NW_017859790.1	203594	207195	.	3601	2	bi:minus-plus	11

## Sheet: Stomach
scaffold	start	end	strand	length	cluster_id	direction	mapped_reads
NW_017859650.1	2707841	2714836	-	6995	1	mono:minus	20

## Sheet: Ovary
scaffold	start	end	strand	length	cluster_id	direction	mapped_reads
NW_017860344.1 Paralichthys olivaceus breed gynogenesis unplaced genomic scaffold, Flounder_ref_guided_V1.0 scaffold856, whole genome shotgun sequence	27073	30316	.	3243	1	bi:minus-plus	6

[truncated: 13 more sheets: Testis, Stage1, Stage2, Stage3, Stage4, Stage5, Stage6, Gyno_Ovary1, Gyno_Ovary2, Gyno_Ovary3, Gyno_Testis1, Gyno_Testis2, Gyno_Testis3]
