# Supplementary material for: Dynamic Regulation of Gonadal Transposons and Pseudogenes via PIWI/piRNA Pathway in Gynogenetic Japanese Flounder (Paralichthys olivaceus)
Source: Biology (Basel). 2025 Oct 21;14(10):1464. doi: 10.3390/biology14101464 (PMC12562241; doi:10.3390/biology14101464)
Supplement: Supplementary file 1 [file biology-14-01464-s001.zip › Table S5.Gene-targeted piRNAs in gynogenetic Pol.xlsx]

## Sheet: pim1（pim-like 7）
piRNA-1135	TCTTAGTTGGCTCACTGCTCCTCCT	Total	T on position 1	A on position 10	Both
piRNA-1136	TCTTAGTTGGCTCACTGCTCCTCCTC	69	69	13	13
piRNA-1137	TCTTAGTTGGCTCACTGCTCCTCCTCC
piRNA-1156	TCTTGATTGATATTGGCGCAATTGTC
piRNA-1182	TGAAATATTTGTCTCTTCTCCAGCC
piRNA-1306	TGAGAAAACTTCCAGTAGTGAAAAC
piRNA-1307	TGAGAAAACTTCCAGTAGTGAAAACC
piRNA-1308	TGAGAAAACTTCCAGTAGTGAAAACCT
piRNA-1309	TGAGAAAACTTCCAGTAGTGAAAACCTT
piRNA-1310	TGAGAAAACTTCCGGTAGTGAAAAC
piRNA-1311	TGAGAAAACTTCCGGTAGTGAAAACC
piRNA-1312	TGAGAAAACTTCCGGTAGTGAAAACCT
piRNA-1313	TGAGAAAACTTCCGGTAGTGAAAACCTT
piRNA-1352	TGAGTTTCAGCATAATGGCCACCTC
piRNA-1353	TGAGTTTCAGCATAATGGCCACCTCT
piRNA-1376	TGATCATGAAGGTCCACAGCATAGA
piRNA-1377	TGATCATGAAGGTCCACAGCATAGAC
piRNA-1378	TGATCATGAAGGTCCACAGCATAGACA
piRNA-1481	TGGACAGTTGAGAGGATATTTTCAGT
piRNA-1482	TGGACAGTTGAGAGGATATTTTCAGTT
piRNA-1483	TGGACAGTTGAGAGGATATTTTCAGTTC
piRNA-1484	TGGACAGTTGAGAGGATATTTTCAGTTCC
piRNA-1490	TGGACTCAATGGTGGGAGGAGATTT
piRNA-1491	TGGACTCAATGGTGGGAGGAGATTTT
piRNA-1616	TGTGAAGCATTTCAAATAGGATAATC
piRNA-1617	TGTGAAGCATTTCAAATAGGATAATCC
piRNA-1651	TGTGTCTTCGGGTGCCACGGAATCT
piRNA-1662	TGTGTTTTCGGGTGCCACGGAATCT
piRNA-1761	TTATATGCTTGATGGCTACTGGGAG
piRNA-1762	TTATATGCTTGATGGCTACTGGGAGG
piRNA-1763	TTATATGCTTGATGGCTACTGGGAGGC
piRNA-1764	TTATATGCTTGATGGCTACTGGGAGGCA
piRNA-1765	TTATATGCTTGATGGCTACTGGGAGGCAA
piRNA-1766	TTATATGCTTGATGGCTACTGGGAGGCAAT
piRNA-1890	TTCTATTGGTGCACACATCCCTGGA
piRNA-1891	TTCTATTGGTGCACACATCCCTGGAG
piRNA-1892	TTCTATTGGTGCACACATCCCTGGAGA
piRNA-2100	TTTGAGAAAACTTCCAGTAGTGAAAAC
piRNA-2101	TTTGAGAAAACTTCCGGTAGTGAAAAC
piRNA-297	TACTATCTCTGGACAGTTGAGAGGA
piRNA-298	TACTATCTCTGGACAGTTGAGAGGATA
piRNA-356	TAGACAGGTCTCTCCAGCACCAGTA
piRNA-357	TAGACAGGTCTCTCCAGCACCAGTATC
piRNA-457	TATCAATTCGTGGCCCAGGTCATACC
piRNA-534	TATTTGCTCACAAAGGTAGCTCCTG
piRNA-535	TATTTGCTCACAAAGGTAGCTCCTGC
piRNA-536	TATTTGCTCACAAAGGTAGCTCCTGCT
piRNA-537	TATTTGCTCGCAAAGGTAGCTCCTG
piRNA-538	TATTTGCTCGCAAAGGTAGCTCCTGC
piRNA-539	TATTTGCTCGCAAAGGTAGCTCCTGCT
piRNA-540	TATTTGTCTCTTCTCCAGCCCGATA
piRNA-541	TATTTGTCTCTTCTCCAGCCCGATAG
piRNA-542	TATTTGTCTCTTCTCCAGCCCGATAGC
piRNA-599	TCAACCATGGGTGATGCTGGAGCTC
piRNA-600	TCAACCATGGGTGATGCTGGAGCTCT
piRNA-601	TCAACCATGGGTGATGCTGGAGCTCTG
piRNA-602	TCAACCATGGGTGATGCTGGAGCTCTGT
piRNA-603	TCAACCATGGGTGATGCTGGAGCTCTGTC
piRNA-621	TCAAGATATTGTGGAGTTTCATGTC
piRNA-628	TCAATCAAGATATTGTGGAGTTTCA
piRNA-629	TCAATCAAGATATTGTGGAGTTTCAT
piRNA-630	TCAATCAAGATATTGTGGAGTTTCATG
piRNA-631	TCAATCAAGATATTGTGGAGTTTCATGTC
piRNA-643	TCAATGAGGCGAACACATGGGACAA
piRNA-644	TCAATGAGGCGAACACATGGGACAAT
piRNA-645	TCAATGAGGCGAACACATGGGACAATT
piRNA-648	TCAATTCGTGGCCCAGGTCATACCA
piRNA-649	TCAATTCGTGGCCCAGGTCATACCAG
piRNA-650	TCAATTCGTGGCCCAGGTCATACCAGT

## Sheet: hipk3
piRNA-1	TAAAAAGCTCAGCAGCAATGCAGCC	Total	T on position 1	A on position 10	Both
piRNA-1112	TCTGCAAGGATCAGACCTCTGAGAA	31	31	6	6
piRNA-1113	TCTGCAAGGATCAGACCTCTGAGAAT
piRNA-1261	TGACAGAAGAGTGTGGCAACAGACC
piRNA-1301	TGACTTTAACTTTCAGCGGTTTGCC
piRNA-1302	TGACTTTAACTTTCAGCGGTTTGCCGA
piRNA-1303	TGACTTTAACTTTCAGCGGTTTGCT
piRNA-1358	TGATAAACGGATGCTGGAGAATTTGT
piRNA-1359	TGATAAACGGATGCTGGAGAATTTGTC
piRNA-1629	TGTGATAAACGGATGCTGGAGAATT
piRNA-1741	TTACCTATCTGCTCCTCAGGACTGTT
piRNA-1911	TTCTCTTGGCTTTGGAGCCACCTGG
piRNA-1912	TTCTCTTGGCTTTGGAGCCACCTGGT
piRNA-2	TAAAAAGCTCAGCAGCAATGCAGCCT
piRNA-2075	TTTCTTCTAACTCAGGCACCTCCTC
piRNA-2076	TTTCTTCTAACTCAGGCACCTCCTCT
piRNA-2077	TTTCTTCTAACTCAGGCACCTCCTCTT
piRNA-2188	TTTTGTTGAGTTTGAGGGGCAGCTT
piRNA-2189	TTTTGTTGAGTTTGAGGGGCAGCTTC
piRNA-22	TAAACGGATGCTGGAGAATTTGTCT
piRNA-225	TAATTCTCTCAAACGGATTCATCATC
piRNA-23	TAAACGGATGCTGGAGAATTTGTCTG
piRNA-24	TAAACGGATGCTGGAGAATTTGTCTGG
piRNA-495	TATGTAGTCCTCTCCCCAGAGCCGA
piRNA-496	TATGTAGTCCTCTCCCCAGAGCCGAG
piRNA-497	TATGTAGTCCTCTCCCCAGAGCCGAGG
piRNA-640	TCAATGACTTTAACTTTCAGCGGTT
piRNA-641	TCAATGACTTTAACTTTCAGCGGTTT
piRNA-642	TCAATGACTTTAACTTTCAGCGGTTTGC
piRNA-827	TCATCCAAGGAGGGGAACAGGATTT
piRNA-828	TCATCCAAGGAGGGGAACAGGATTTGGC

## Sheet: trim16
dr_piR_0020952|Danio_rerio:2:37751778:37751805:Minus	TCAGTAGATCCAGACAGATCGAAC	Total	T on position 1	A on position 10	Both
piRNA-1120	TCTGCTGGATTGTTTGTCTCCTCAGCC	67	67	17	17
piRNA-1235	TGAATCTGTCTGGGTGATTAGAATA
piRNA-1242	TGAATGTGGTCTGGACTCTGTGGAG
piRNA-1243	TGAATGTGGTCTGGACTCTGTGGAGG
piRNA-1244	TGAATGTGGTCTGGACTCTGTGGAGGA
piRNA-128	TAAGAAGTCAGCTCTGGTCTTGGGC
piRNA-1318	TGAGAGCTTTCAGTTTTATCCCAGT
piRNA-1319	TGAGAGCTTTCAGTTTTATCCCAGTG
piRNA-1320	TGAGAGCTTTCAGTTTTATCCCAGTGC
piRNA-1372	TGATCAGTGCGGCAGAATATCTTCA
piRNA-1373	TGATCAGTGCGGCAGAATATCTTCAT
piRNA-1374	TGATCAGTGCGGCAGAATATCTTCATC
piRNA-1375	TGATCAGTGCGGCAGAATATCTTCATCACC
piRNA-1504	TGGATTGTTTGTCTCCTCAGCCCGAGC
piRNA-1659	TGTGTTTGGATCCAGTGTGATTTTC
piRNA-1660	TGTGTTTGGATCCAGTGTGATTTTCT
piRNA-1693	TGTTTGGATCCAGTGTGATTTTCTGT
piRNA-1698	TGTTTGTCTCCTCAGCCCGAGCTCT
piRNA-1699	TGTTTGTCTCCTCAGCCCGAGCTCTC
piRNA-2047	TTTCACAATAAGAAGCCAAACAAAC
piRNA-2048	TTTCACAATAAGAAGCCAAACAAACC
piRNA-2049	TTTCACAATAAGAAGCCAAACAAACCA
piRNA-2134	TTTGTCTCCTCAGCCCGAGCTCTCTC
piRNA-2161	TTTTCACAATAAGAAGCCAAACAAACC
piRNA-302	TACTCTGGAGGACTGAGGACCTGAC
piRNA-303	TACTCTGGAGGACTGAGGACCTGACA
piRNA-316	TACTGTATGAGCTGTATTGAAACCCA
piRNA-336	TAGAAACTGGTTGTGATCCTCTATG
piRNA-337	TAGAAACTGGTTGTGATCCTCTATGT
piRNA-338	TAGAAACTGGTTGTGATCCTCTATGTG
piRNA-346	TAGAAGGACAGAACACCTGCACTGT
piRNA-347	TAGAAGGACAGAACACCTGCACTGTG
piRNA-348	TAGAAGGACAGAACACCTGCACTGTGA
piRNA-349	TAGAAGGACAGAACACCTGCACTGTGAT
piRNA-350	TAGAAGGACAGAACACCTGCACTGTGATC
piRNA-374	TAGATTCCTCTCTCATCCTCATTGTC
piRNA-375	TAGATTCCTCTCTCATCCTCATTGTCC
piRNA-376	TAGATTCCTCTCTCATCCTGATTGT
piRNA-377	TAGATTCCTCTCTCATCCTGATTGTC
piRNA-378	TAGATTCCTCTCTCATCCTGATTGTCC
piRNA-379	TAGATTCCTCTCTCATCCTGATTGTCCC
piRNA-477	TATCTTTCTCTCTGTCCTGGAGTCT
piRNA-478	TATCTTTCTCTCTGTCCTGGAGTCTC
piRNA-571	TCAAAGTTCCTCAGAGGACGGATCC
piRNA-572	TCAAAGTTCCTCAGAGGACGGATCCT
piRNA-716	TCACTCAGAAGTTCCTGTAGTCGAC
piRNA-717	TCACTCAGAAGTTCCTGTAGTCGACC
piRNA-738	TCAGACTCTCTCTACTCAGGACCTGA
piRNA-739	TCAGACTCTCTCTACTCAGGACCTGAC
piRNA-740	TCAGACTCTCTCTACTCAGGACCTGACA
piRNA-766	TCAGCTCTGGTCTTGGGCTCTGGTT
piRNA-767	TCAGCTCTGGTCTTGGGCTCTGGTTG
piRNA-771	TCAGTCCTTCCTGCTGCAGCTGACA
piRNA-772	TCAGTCCTTCCTGCTGCAGCTGACAC
piRNA-773	TCAGTCCTTCCTGCTGCAGCTGACACT
piRNA-775	TCAGTGATCTCCTGCTCCAGTCTCT
piRNA-776	TCAGTGATCTCCTGCTCCAGTCTCTC
piRNA-777	TCAGTGATCTCCTGCTCCAGTCTCTCC
piRNA-778	TCAGTGATCTCCTGCTCCAGTCTCTCCT
piRNA-780	TCAGTGCGGCAGAATATCTTCATCACC
piRNA-781	TCAGTGCGGCAGAATATCTTCATCACCT
piRNA-793	TCATACAGTAGCTGTGTCCACAGCC
piRNA-794	TCATACAGTAGCTGTGTCCACAGTC
piRNA-93	TAACATGGTGTTTTTCTGCAGGACA
piRNA-94	TAACATGGTGTTTTTCTGCAGGACAG
piRNA-958	TCCCAGTGCAGACATCACAGGCCACA

## Sheet: eif4g1
piRNA-1040	TCGTACTCTACGCGGCAGCGTCTGGC	Total	T on position 1	A on position 10	Both
piRNA-1041	TCGTATTCTGCGCGGCAGCGTCTGGC	94	94	18	18
piRNA-1097	TCTCTTGGGGAGTGGAGACTGATGCT
piRNA-1118	TCTGCGTCAATGTAGACAGCCGTCTC
piRNA-1148	TCTTCTCATCAGTGTTATCTTTGCC
piRNA-1150	TCTTCTTCCGAGAGTCACTGCTGCT
piRNA-1151	TCTTCTTCCGAGAGTCACTGCTGCTC
piRNA-1168	TCTTTTCATCCTTGGCAATAACATC
piRNA-1169	TCTTTTCATCCTTGGCAATAACATCCATC
piRNA-1253	TGACAATTACCATCTCTGAAAAGGTT
piRNA-1462	TGCTCAGGATACTTTTAACAGCCCT
piRNA-1463	TGCTCAGGATACTTTTAACAGCCCTA
piRNA-1464	TGCTCAGGATACTTTTAACAGCCCTAA
piRNA-1506	TGGCATAGAGCTTTGCAGAGTCACC
piRNA-1507	TGGCATAGAGCTTTGCAGAGTCACCC
piRNA-1508	TGGCATAGAGCTTTGCAGAGTCACCCA
piRNA-1600	TGTCTTCGTACTCTGCGCGGCAGCGTC
piRNA-1601	TGTCTTCGTACTCTGCGCGGCAGCGTCT
piRNA-1602	TGTCTTCGTATTCTGCGCGGCAGCGTC
piRNA-1694	TGTTTGGCACCTCTGCCTCAATGTAGA
piRNA-1740	TTACCATCTCTGAAAAGGTTTCACT
piRNA-1829	TTCATGACCTTCTCGGCAGTTACTGTC
piRNA-1852	TTCCTCCGAGAGTCACTGCTGCTCT
piRNA-1869	TTCGTACTCTACGCGGCAGCGTCTGG
piRNA-1870	TTCGTACTCTACGCGGCAGCGTCTGGC
piRNA-1875	TTCTAAGTTGCCATTTGTAAGAAAA
piRNA-1876	TTCTAAGTTGCCATTTGTAAGAAAAT
piRNA-1877	TTCTAAGTTGCCATTTGTAAGAAAATT
piRNA-1878	TTCTAAGTTGCCATTTGTAAGATAAT
piRNA-1879	TTCTAAGTTGCCATTTGTAAGATAATT
piRNA-1928	TTCTTCCGAGAGTCACTGCTGCTCT
piRNA-1929	TTCTTCCGAGAGTCACTGCTGCTCTC
piRNA-1976	TTGGATTGTACCAATGGAGCGACGAAGT
piRNA-199	TAATCCGGAGGAGCTCACACAGGCACT
piRNA-202	TAATCTGGAAGAGCTCACACAGGCA
piRNA-203	TAATCTGGAAGAGCTCACACAGGCAC
piRNA-204	TAATCTGGAAGAGCTCACACAGGCACT
piRNA-2045	TTTATCCTCGGTCTTAGGAACTCTGC
piRNA-205	TAATCTGGAGGAGCTCACACAGGCAC
piRNA-206	TAATCTGGAGGAGCTCACACAGGCACT
piRNA-2072	TTTCTTCATCTGCTCCAATCCCCTC
piRNA-2073	TTTCTTCATCTGCTCCAATCCCCTCT
piRNA-2074	TTTCTTCATCTGCTCCAATCCCCTCTC
piRNA-2116	TTTGATTGTACCAATGGAGCGACGAAGT
piRNA-2164	TTTTCATCCTTGGCAATAACATCAATC
piRNA-2165	TTTTCATCCTTGGCAATAACATCCATC
piRNA-2166	TTTTCATCCTTGGCAATAACTTCCA
piRNA-2167	TTTTCATCCTTGGCAATAACTTCCAT
piRNA-2170	TTTTCCTTCTCTTGGGGAGTGGAGACT
piRNA-2173	TTTTCTCTTCGGGTCTGTTGCTGTC
piRNA-2174	TTTTCTCTTCGGGTCTGTTGCTGTCT
piRNA-2175	TTTTCTCTTGGGGTCTGTTGCTGTC
piRNA-2176	TTTTCTCTTGGGGTCTGTTGCTGTCT
piRNA-267	TACCATCTCTGAAAAGGTTTCAATG
piRNA-268	TACCATCTCTGAAAAGGTTTCAATGT
piRNA-269	TACCATCTCTGAAAAGGTTTCAATGTC
piRNA-270	TACCATCTCTGAAAAGGTTTCACTGTC
piRNA-272	TACCTCAGAGAGACATCCAAAAGTGGC
piRNA-273	TACCTCAGAGGGACATCCAAAAGTGGCC
piRNA-274	TACCTCAGAGGGACATCCAAAAGTGGCCT
piRNA-280	TACGAACTCTGCCGCCAGTCAGCCC
piRNA-373	TAGATGAAGTCATGGCGCTCTCCTTC
piRNA-384	TAGGAACTCTGCCGCCAGTCAGCCA
piRNA-385	TAGGAACTCTGCCGCCAGTCAGCCC
piRNA-386	TAGGAACTCTGCCGCCAGTCAGCCCG
piRNA-387	TAGGAACTCTGCCGCCAGTCAGCCCGA
piRNA-388	TAGGAACTCTGCTGCCAGTCAGCCC
piRNA-389	TAGGAACTCTGCTGCCAGTCAGCCCG
piRNA-390	TAGGAACTCTGCTGCCAGTCAGCCCGA
piRNA-551	TCAAACGTCAAGTCCACAGCAGAGC
piRNA-552	TCAAACGTCAAGTCCACAGCAGAGCA
piRNA-553	TCAAACGTCAAGTCCACAGCAGAGCAG
piRNA-554	TCAAACGTCAAGTCCACAGCAGAGCAGA
piRNA-555	TCAAACGTCAAGTCCACAGCAGAGCAGACA
piRNA-589	TCAACATCAGAGAAATCCTGGAGGA
piRNA-613	TCAACTGTGGATTGGAACTGGACCT
piRNA-614	TCAACTGTGGGTTGGAACTGGACCT
piRNA-646	TCAATGTAGACAGCCGTCTCCACTA
piRNA-647	TCAATGTAGACAGCCGTCTCCACTAT
piRNA-651	TCACAAAAACCCTAGGATCCCTTTGGC
piRNA-663	TCACACAGGCACTCAAGAGACTCTT
piRNA-664	TCACACAGGCACTCAAGAGACTCTTC
piRNA-665	TCACACAGGCACTCAAGAGACTCTTCA
piRNA-666	TCACACAGGCACTCAAGAGACTGTTC
piRNA-667	TCACACAGGCACTCAAGAGACTGTTCA
piRNA-705	TCACGATCTGCTCCGCTGGCAGGAC
piRNA-706	TCACGATCTGCTCCGCTGGCAGGACT
piRNA-742	TCAGAGAAATCCTGGAGGATGTCTTT
piRNA-819	TCATCAGTGTTATCTTTGCCAAAGA
piRNA-855	TCATCTTGGTTCTTCAGGAGACCCG
piRNA-856	TCATCTTGGTTCTTCAGGAGACCCT
piRNA-947	TCCATGTGTTTGTCTGCTCTGCTGT
piRNA-948	TCCATGTGTTTGTCTGCTCTGCTGTG
piRNA-996	TCCTGGCATAGAGCTTTGCAGAGTCACC

## Sheet: hipk2
piRNA-1023	TCGATCACTTTGACACGGAAGGGCT	Total	T on position 1	A on position 10	Both
piRNA-1024	TCGATCACTTTGACACGGAAGGGCTC	37	37	10	10
piRNA-1025	TCGATCACTTTGACACGGAAGGGCTCC
piRNA-1026	TCGATCACTTTGACACGGAAGGGCTCCC
piRNA-1027	TCGATCACTTTGACACGGAAGGGCTCCCG
piRNA-1130	TCTGTGAAGGGATGCCCCAGTATGATC
piRNA-1269	TGACCAGATCACATTGTTGACTTACT
piRNA-1270	TGACCAGATCACATTGTTGACTTACTA
piRNA-1338	TGAGTCTCCGTGATGAACTTGATCT
piRNA-1393	TGATGAACTTATGTTCCAGCACCTG
piRNA-1394	TGATGAACTTATGTTCCAGCACCTGA
piRNA-1395	TGATGAACTTATGTTCCAGCACCTGAA
piRNA-1396	TGATGAACTTATGTTCCAGCACCTGAAG
piRNA-1429	TGCACCAGGACTGATTCAGTGGCCGA
piRNA-1430	TGCACCAGGACTGATTCAGTGGCCGAC
piRNA-1431	TGCACCAGGACTGATTCAGTGGCCGACA
piRNA-1432	TGCACCAGGACTGATTCAGTGGCCGACAC
piRNA-1618	TGTGAAGGGATGCCCCAGTATGATC
piRNA-1619	TGTGAAGGGATGCCCCAGTATGATCT
piRNA-1620	TGTGAAGGGATGTCCCAGTATGATC
piRNA-1621	TGTGAAGGGATGTCCCAGTATGATCT
piRNA-2078	TTTCTTCTTACATACGTCCATCATC
piRNA-2079	TTTCTTCTTACATACGTCCATCATCT
piRNA-2080	TTTCTTCTTGCATACGTCCATCATC
piRNA-2081	TTTCTTCTTGCATACGTCCATCATCT
piRNA-290	TACGTCCATCATCTGAAAACAGCACC
piRNA-291	TACGTCCATCATCTGAAAACAGCACCT
piRNA-685	TCACATTGTTGACTTACTAGTTGCC
piRNA-686	TCACATTGTTGACTTACTAGTTGCCA
piRNA-687	TCACATTGTTGACTTACTAGTTGCCT
piRNA-688	TCACATTGTTGACTTACTAGTTGCCTT
piRNA-711	TCACTCAATCCAGGGTAGAGCAGGG
piRNA-712	TCACTCAATCCAGGGTAGAGCAGGGC
piRNA-713	TCACTCAATCCAGGGTAGAGCAGGGCC
piRNA-714	TCACTCAATCCAGGGTAGAGCAGGGCCC
piRNA-715	TCACTCAATCCAGGGTAGAGCAGGGCCCC
piRNA-762	TCAGCATGGTGTCGGGTAGCTGACC

## Sheet: uch37
piRNA-10	TAAAACGGAGTGAAGCAAAAACGCTT	Total	T on position 1	A on position 10	Both
piRNA-11	TAAAACGGAGTGAAGCAAAAACGCTTC	61	61	23	23
piRNA-1141	TCTTCAAATACTGCAGTCGCTGAGGC
piRNA-1142	TCTTCAAATACTGCAGTCGCTGAGGCT
piRNA-1236	TGAATCTTCAAATACTGCAGTCGCT
piRNA-1237	TGAATCTTCAAATACTGCAGTCGCTGAG
piRNA-1367	TGATCAAGCATCTCTTTTACTGATT
piRNA-1368	TGATCAAGCATCTCTTTTACTGATTCT
piRNA-1581	TGTCCAAGAATTCTGCACACCTCTT
piRNA-1582	TGTCCAAGAATTCTGCACACCTCTTG
piRNA-1583	TGTCCAAGAATTCTGCACACCTCTTGC
piRNA-1584	TGTCCAAGAATTCTGCACACCTCTTGCC
piRNA-1607	TGTCTTTCTGAACCCTGATGTCTCC
piRNA-1608	TGTCTTTCTGAACCCTGATGTCTCCGA
piRNA-1609	TGTCTTTCTGAACCCTGATGTCTCCGAT
piRNA-170	TAAGTTTCTTCAGGGTATAAAACGG
piRNA-171	TAAGTTTCTTCAGGGTATAAAACGGA
piRNA-172	TAAGTTTCTTCAGGGTATAAAACGGAGT
piRNA-1849	TTCCATTTTGAAGGCAAAGAGGGCCTG
piRNA-191	TAATCAGCTCCCTGGAAATATTGAT
piRNA-1919	TTCTGGATTACGTCGAAAGGTTGCA
piRNA-192	TAATCAGCTCCCTGGAAATATTGATC
piRNA-1920	TTCTGGATTACGTCGAAAGGTTGCAC
piRNA-1921	TTCTGGATTACGTCGAAAGGTTGCACC
piRNA-193	TAATCAGCTCCCTGGAAATATTGATCG
piRNA-194	TAATCCAGAAAGGTCGTCAGAAATT
piRNA-195	TAATCCAGAAAGGTCGTCAGAAATTC
piRNA-196	TAATCCAGAAAGGTCGTCAGAAGTT
piRNA-197	TAATCCAGAAAGGTCGTCAGAAGTTC
piRNA-198	TAATCCAGAAAGGTCGTCAGAAGTTCA
piRNA-2021	TTGTTGAAGACTTCCTCATTTATAGA
piRNA-2022	TTGTTGAAGACTTCCTCATTTATAGAT
piRNA-2023	TTGTTGAAGACTTCCTCATTTATAGATC
piRNA-2124	TTTGTCAACTATTTCTGGAAGAGTT
piRNA-2125	TTTGTCAACTATTTCTGGAAGAGTTT
piRNA-2126	TTTGTCAACTGTTTCTGGAAGAGTT
piRNA-2127	TTTGTCAACTGTTTCTGGAAGAGTTT
piRNA-492	TATGTAGAGGTCTGCCATACCAGGC
piRNA-493	TATGTAGAGGTCTGCCATACCAGGCC
piRNA-494	TATGTAGAGGTCTGCCATACCAGGCCG
piRNA-509	TATTAGGGGAACGGTGACACCTCAC
piRNA-510	TATTAGGGGAACGGTGACACCTCACT
piRNA-573	TCAAATACTGCAGTCGCTGAGGCAGA
piRNA-574	TCAAATACTGCAGTCGCTGAGGCAGAT
piRNA-575	TCAAATACTGCAGTCGCTGAGGCTGA
piRNA-576	TCAAATACTGCAGTCGCTGAGGCTGAT
piRNA-604	TCAACTATTTCTGGAAGAGTTTTGTT
piRNA-615	TCAACTGTTTCTGGAAGAGTTTTGT
piRNA-616	TCAACTGTTTCTGGAAGAGTTTTGTT
piRNA-617	TCAACTGTTTCTGGAAGAGTTTTGTTC
piRNA-659	TCACAAGACTGTACTGGCCCTGACCC
piRNA-702	TCACGAGACTGTACTGGCCCTGACC
piRNA-703	TCACGAGACTGTACTGGCCCTGACCC
piRNA-704	TCACGAGACTGTACTGGCCCTGACCCT
piRNA-708	TCACTAGACTGTACTGGCCCTGACC
piRNA-709	TCACTAGACTGTACTGGCCCTGACCC
piRNA-880	TCATTGATGCTGTCAGAGGAGGGAC
piRNA-881	TCATTGATGCTGTCAGAGGAGGGACT
piRNA-882	TCATTGATGCTGTCAGAGGAGGGACTC
piRNA-883	TCATTGATGCTGTCAGAGGAGGGACTCC
piRNA-9	TAAAACGGAGTGAAGCAAAAACGCT

## Sheet: LOC109623555
piRNA-1106	TCTGACTTTGCTGACCGCCTGGAAT	Total	T on position 1	A on position 10	Both
piRNA-1107	TCTGACTTTGCTGACCGCCTGGAATG	26	26	10	10
piRNA-1121	TCTGCTGTAGTGGGGTCATGGCACA
piRNA-1122	TCTGCTGTAGTGGGGTCATGGCACATC
piRNA-1167	TCTTTGTCTGGCAGAGCTACATAGA
piRNA-1467	TGCTGTAGTGGGGTCATGGCACATC
piRNA-154	TAAGCTCATAGAGGAGTTTGTTGAAGT
piRNA-1665	TGTTAACTTGCGAGGATTTAGCAAA
piRNA-1666	TGTTAACTTGCGAGGATTTAGCAAAAGC
piRNA-1989	TTGGTAAAGACGATGGCGCGATGTC
piRNA-1990	TTGGTAAAGACGATGGCGCGATGTCC
piRNA-1991	TTGGTAAAGACGATGGCGCGATGTCCC
piRNA-320	TACTTCTTGCCACCACCCCAGCAGT
piRNA-321	TACTTCTTGCCACCACCCCAGCAGTC
piRNA-322	TACTTCTTGCCACCACCCCAGCAGTCT
piRNA-44	TAAAGACGATGGCGCGATGTCCCGT
piRNA-45	TAAAGACGATGGCGCGATGTCCCGTA
piRNA-488	TATGGAGTAAGAGTGAAGGCTTCCC
piRNA-489	TATGGAGTAAGAGTGAAGGCTTCCCGA
piRNA-525	TATTGTGTGGAAAACATATTTGTTGTC
piRNA-577	TCAAATTCCATCTTGTTTAGGCACA
piRNA-578	TCAAATTCCATCTTGTTTAGGCACAC
piRNA-579	TCAAATTCCATCTTGTTTAGGCACACC
piRNA-820	TCATCATCTTCTGACGGTGGACAACC
piRNA-821	TCATCATCTTCTGACGGTGGACAACCA
piRNA-845	TCATCTGGTAAGGATAAGGAGTCATC
